# Supplementary material for: Mechanism of Action of Oral Salmonella-Based Vaccine to Prevent and Reverse Type 1 Diabetes in NOD Mice
Source: Vaccines (Basel). 2024 Mar 6;12(3):276. doi: 10.3390/vaccines12030276 (PMC10975319; doi:10.3390/vaccines12030276)
Supplement: Supplementary file 1 [file vaccines-12-00276-s001.zip]

Archive with 1 entries (1 files):
- vaccines-2884497-supplementary.pdf
